# Supplementary material for: Carbonate chemistry seasonality in a tropical mangrove lagoon in La Parguera, Puerto Rico
Source: PLoS One. 2021 May 5;16(5):e0250069. doi: 10.1371/journal.pone.0250069 (PMC8099052; doi:10.1371/journal.pone.0250069)
Supplement: S2 Table — (XLSX) [file pone.0250069.s003.xlsx]

## Sheet: Sheet1
SE	Temperature (°C)		Salinity (PSU)		DIC (µmol/kg)		TA (µmol/kg)		pH (total scale)		Ω Aragonite		pCO2 (µatm)
Month	Mean	StdDev	Mean	StdDev	Mean	StdDev	Mean	StdDev	Mean	StdDev	Mean	StdDev	Mean	StdDev
Jan	27.1343	0.138186	35.5729	0.780571	2015	28.9137	2322.14	15.3561	8.00713	0.0705299	3.45688	0.424339	448.512	94.6562
Feb	27.0017	0.0949561	35.5783	0.136296	2051.17	44.4676	2337.83	17.6909	7.97066	0.089923	3.25823	0.526	504.75	129.915
Mar	26.9678	0.139264	36.0422	0.225099	2064.44	44.6405	2358.44	17.6643	7.97621	0.0768601	3.32356	0.430449	497.805	117.852
Apr	27.2938	0.476953	36.3088	0.3829	2036.71	27.8909	2366.5	17.5585	8.02494	0.0581769	3.66125	0.38206	429.562	68.709
May	27.955	0.376231	36.3017	0.389791	2072	43.6073	2388.5	29.8915	7.98843	0.100807	3.57926	0.635372	489.753	141.059
Jun	28.2543	0.34794	35.9214	0.308028	2046.8	43.1822	2353.53	23.4055	7.969	0.0599542	3.41271	0.353403	499.529	85.2584
Jul	28.5762	0.307057	35.8275	0.283133	2035.12	41.4778	2353.75	27.7785	7.99795	0.0470436	3.61388	0.264855	460.671	69.2847
Aug	29.039	0.461554	34.778	0.856307	1992.67	56.9034	2275.3	30.9625	7.95557	0.0905515	3.28701	0.516691	515.125	139.782
Sep	29.1867	0.321947	34.8778	0.340249	1988	23.6749	2295.33	26.3106	7.99128	0.037741	3.51901	0.244925	458.822	48.4408
Oct	29.5078	0.180331	34.8256	0.319887	1978	29.9476	2296.44	20.6101	8.00269	0.0679909	3.63539	0.434704	448.469	90.6417
Nov	28.9567	0.308718	34.6633	0.677456	2013.17	43.6826	2286.5	29.1736	7.93816	0.0799517	3.17123	0.458735	539.741	124.703
Dec	27.8791	0.340013	34.9518	0.332651	1989.9	41.3641	2292.36	18.2498	7.99922	0.0699967	3.42494	0.45078	454.187	87.6201
Yearly mean	28.1894	0.933056	35.4247	0.743236	2020.27	48.909	2322.94	41.9223	7.98576	0.0710282	3.44597	0.432844	477.313	101.085
