# Supplementary material for: Carbonate chemistry seasonality in a tropical mangrove lagoon in La Parguera, Puerto Rico
Source: PLoS One. 2021 May 5;16(5):e0250069. doi: 10.1371/journal.pone.0250069 (PMC8099052; doi:10.1371/journal.pone.0250069)
Supplement: S1 Dataset — (CSV) [file pone.0250069.s005.csv]

DATETIME	CTDTMP	CTDSAL	DIC	TA
MM/DD/YYYY hh:mm	C	PSU	�mol kg-1	�mol kg-1
6/4/2014 13:02	29.80	39.50		2386
6/18/2014 13:14	29.36	36.98		2424
7/3/2014 12:01	29.40	37.17	2078	2390
7/16/2014 13:06	29.88	37.00	2034	2350
7/30/2014 12:50	30.42	37.15	2036	2361
8/14/2014 12:55	30.25	36.63	2134	2403
8/27/2014 13:07	29.79	34.02	2012	2292
9/10/2014 12:48	29.51	35.32	2172	2382
9/22/2014 12:50	29.56	35.86	2229	2428
10/8/2014 13:00	30.15	35.20	2142	2392
10/22/2014 11:58	30.48	35.01	2190	2395
11/5/2014 12:20	29.26	34.79	2105	2349
11/18/2014 13:08	29.12	34.16	2139	2362
12/3/2014 12:46	29.19	34.48	2139	2397
12/17/2014 13:09	27.77	34.79	2111	2375
12/30/2014 13:23	27.01	35.14	2095
1/15/2015 13:01	26.84	35.52	2102	2339
1/29/2015 13:03	27.74	35.76	2086	2367
2/12/2015 12:48	27.57	35.78
2/26/2015 12:45	27.21	36.16
3/12/2015 12:46	26.91	36.95	2056	2350
3/26/2015 13:12	29.02	36.95	2085	2338
4/9/2015 12:55	28.34	36.09
4/23/2015 12:55	29.55	37.79
5/7/2015 13:16	29.73	37.57		2355
5/21/2015 15:03	30.20	37.87	2057	2369
11/4/2015 14:00	29.17	35.59	2257	2435
10/7/2016 12:19	29.74	37.19
10/14/2016 12:33	31.11	35.70		2378
10/28/2016 12:37	30.27	34.69	2139	2357
11/11/2016 12:23	29.75	34.52	2050	2299
11/29/2016 12:05	29.34	34.97	2274	2404
12/9/2016 12:21	28.42	35.25	2206	2442
12/22/2016 13:34	26.84	36.01	2197	2475
1/20/2017 12:17	27.06	36.18	2094	2341
2/3/2017 12:36	27.28	36.35	2092	2322
2/14/2017 12:43	27.10	36.49		2312
3/24/2017 12:23	28.55	37.30	2006	2295
4/4/2017 13:11	28.55	37.30	2014	2281
4/20/2017 12:46	27.81	37.89	2041	2308
5/5/2017 13:15	29.08	37.65	2024	2323
5/25/2017 14:50	29.95	37.43	1968	2296
6/9/2017 14:27	30.71	37.08	2030	2328
6/28/2017 13:05	30.75	38.49	2022	2340
7/7/2017 12:00	30.13	36.60		2320
7/7/2017 13:00	30.36	36.71		2317
7/10/2017 12:59	31.54	38.25	2076	2390
8/2/2017 13:15	31.12	37.20	2088	2388
8/11/2017 13:28	31.64	36.85	2076	2348
8/23/2017 12:59	30.40	36.11	2208	2328
9/5/2017 12:48	30.29	36.22	2120	2365
12/12/2017 13:10	27.97	36.36	2272	2460
12/27/2017 12:35	27.25	36.69		2385
1/11/2018 13:20	27.26	38.00	2122	2346
1/26/2018 12:40	27.20	37.30	2150	2356
2/7/2018 13:48	26.69	37.93	2104	2350
2/26/2018 13:51	26.40	36.40	2067	2378
3/16/2018 13:11	28.41	37.08	2191	2373
3/27/2018 13:01	28.30	36.46	2152	2324
4/11/2018 12:50	29.22	37.19	2088	2320
4/26/2018 13:31	29.54	37.00	2196	2315
5/10/2018 13:08	29.70	36.76	2209	2350
5/25/2018 14:30	29.95	36.50	2144	2337
