# Supplementary material for: Carbonate chemistry seasonality in a tropical mangrove lagoon in La Parguera, Puerto Rico
Source: PLoS One. 2021 May 5;16(5):e0250069. doi: 10.1371/journal.pone.0250069 (PMC8099052; doi:10.1371/journal.pone.0250069)
Supplement: S2 Dataset — (CSV) [file pone.0250069.s006.csv]

DATETIME	CTDTMP	CTDSAL	DIC	TA
MM/DD/YYYY hh:mm	C	PSU	�mol kg-1	�mol kg-1
6/4/2014 12:25	27.72	35.77		2361
6/18/2014 12:32	28.00	35.96		2379
7/3/2014 11:23	28.40	35.99	2040	2374
7/16/2014 12:22	28.54	35.70	2037	2354
7/30/2014 12:11	28.67	35.77	2118	2375
8/14/2014 12:16	28.63	34.27	1944	2281
8/14/2014 12:16	28.63	34.27		2251
8/27/2014 12:25	28.78	34.38	2056	2259
9/10/2014 12:03	28.84	34.99	1977	2302
9/10/2014 12:03	28.84	34.99	1974	2315
9/22/2014 12:10	29.01	34.29	2027	2287
9/22/2014 12:10	29.01	34.29	1953	2260
10/8/2014 12:17	29.29	34.58	1956	2272
10/8/2014 12:17	29.29	34.58	1938	2281
10/22/2014 13:47	29.62	34.44	2032	2266
10/22/2014 13:47	29.62	34.44	1953	2325
11/18/2014 12:22	28.76	33.81	1970	2258
11/18/2014 12:22	28.76	33.81	2016	2242
12/3/2014 12:04	27.91	34.85	2016	2265
12/3/2014 12:04	27.91	34.85	1970	2302
12/17/2014 12:20	27.82	34.49	1970	2265
12/17/2014 12:20	27.82	34.49	2061	2301
12/30/2014 12:44	27.35	34.79	2029	2301
12/30/2014 12:44	27.35	34.79	1970	2265
1/15/2015 12:07	26.97	35.07	1976	2326
1/15/2015 12:07	26.97	35.07	2071	2292
1/29/2015 12:07	27.11	35.14	2000	2323
2/12/2015 12:08	26.98	35.37	2038	2319
2/26/2015 12:10	26.86	35.56	1999	2333
3/12/2015 12:08	26.74	35.75	2024	2324
3/26/2015 12:25	27.08	35.89	2021	2345
4/9/2015 12:10	26.45	36.19	2043	2383
4/23/2015 12:18	27.23	36.27
5/21/2015 12:06	27.92	36.31	2066	2404
6/10/2015 12:15	28.25	36.03	2040	2354
6/26/2015 11:36	28.14	35.85	2084	2332
7/8/2015 11:48	28.18	35.95	2038	2382
7/22/2015 13:44	28.19	35.21	1998	2330
8/5/2015 13:44	28.42	34.98	1987	2279
8/19/2015 11:41	28.65	34.82	2070	2268
9/2/2015 12:00	29.02	35.03	2018	2335
9/16/2015 12:17	29.29	35.19	1988	2310
9/30/2015 12:12	29.78	35.06	1992	2301
10/13/2015 12:06	29.64	35.22	1990	2302
10/28/2015 11:50	29.33	35.18	1981	2322
11/11/2015 11:48	29.02	35.13	2024	2305
11/25/2015 13:29	28.59	35.34	2012	2314
12/9/2015 12:05	28.18	35.19	2005	2316
1/5/2016 11:47	27.32	35.49	2018	2339
1/22/2016 11:59	27.28	35.59	2015	2335
2/1/2016 12:04	27.15	35.66	2021	2353
2/15/2016 12:04	27.01	35.74	2038	2361
3/4/2016 12:15	26.96	35.87	2036	2380
3/14/2016 12:22	26.91	36.00	2055	2373
3/28/2016 12:59	26.89	36.07	2046	2369
4/12/2016 12:18	27.48	36.04	2045	2342
4/25/2016 12:03	28.06	36.01	2028
5/13/2016 12:15	28.24	36.09	2109	2369
5/27/2016 12:20	28.41	36.17	2050	2370
6/7/2016 12:22	28.38	36.17	2057	2373
6/22/2016 12:17	28.79	36.31	2077	2362
7/8/2016 12:28	28.71	36.06	2040	2355
7/18/2016 12:28	28.97	35.86	2036	2362
8/19/2016 12:08	29.28	35.62	2032	2320
8/31/2016 12:47	29.42	35.46	2018	2316
9/16/2016 13:48	29.48	35.10	1996	2297
10/7/2016 11:46	29.38	35.13	2000	2292
10/14/2016 11:54	29.68	34.98		2305
10/28/2016 12:01	29.72	34.88	1974	2303
11/11/2016 11:47	29.21	34.99	1969	2300
11/29/2016 11:42	29.40	34.90	2088	2300
12/9/2016 11:40	28.44	34.99	1954	2299
12/22/2016 12:42	27.78	35.10	1918	2303
1/20/2017 11:42	27.10	35.37	2005	2324
2/3/2017 11:56	26.97	35.48	2107	2318
2/14/2017 12:11	27.04	35.66	2104	2343
3/7/2017 12:50	26.85	36.23	2054	2344
3/24/2017 11:53	26.99	36.49	2121	2369
4/4/2017 12:31	26.99	36.49	1996	2383
4/20/2017 12:10	27.68	37.17	2023	2373
5/5/2017 12:20	27.53	36.75	2023	2382
6/28/2017 12:20	28.50	35.36	1976	2313
7/10/2017 12:18	28.95	36.08	1974	2298
8/2/2017 12:37	29.73	32.90	1893	2213
8/11/2017 12:50	29.46	35.44	1973	2286
8/23/2017 12:20	29.39	35.64	1961	2280
9/5/2017 12:18	29.41	34.96	1967	2251
12/12/2017 12:16	28.29	35.46	2006	2296
12/27/2017 12:00	27.82	35.47		2303
1/26/2018 12:10	27.19	37.28	2020	2316
3/16/2018 12:25	27.10	35.92	2153	2359
3/27/2018 12:37	27.19	36.16	2070	2363
4/11/2018 11:53	27.18	36.26	2088	2370
4/26/2018 12:15	27.28	36.04	2034	2348
5/10/2018 11:49	27.50	36.74	2045	2442
5/25/2018 12:05	28.13	35.75	2139	2364
